# Supplementary material for: ﻿A new species of the genus Cephalodella (Rotifera, Monogononta) from Korea, with reports of four additional cephalodellid species
Source: Zookeys. 2023 Jan 23;1141:185–99. doi: 10.3897/zookeys.1141.91147 (PMC10208814; doi:10.3897/zookeys.1141.91147)
Supplement: XML Treatment for Cephalodella binoculata [file zookeys.1141.91147-treatment1.xml]

<!DOCTYPE tp:taxon-treatment
  PUBLIC "-//TaxonX//DTD Taxonomic Treatment Publishing DTD v0 20100105//EN" "tax-treatment-NSO.dtd">
<tp:taxon-treatment xmlns:tp="http://www.plazi.org/taxpub"><tp:treatment-meta><kwd-group><label>Taxon classification</label><kwd>
                  <named-content content-type="kingdom">Animalia</named-content>
                </kwd><kwd>
                  <named-content content-type="order">Ploima</named-content>
                </kwd><kwd>
                  <named-content content-type="family">Notommatidae</named-content>
                </kwd></kwd-group><mixed-citation publication-type="journal"><person-group><name><surname>Yang</surname><given-names>Hee-Min</given-names></name><name><surname>Min</surname><given-names>Gi-Sik</given-names></name></person-group><article-title>﻿A new species of the genus <italic><tp:taxon-name><tp:taxon-name-part taxon-name-part-type="genus" reg="Cephalodella">Cephalodella</tp:taxon-name-part></tp:taxon-name></italic> (<tp:taxon-name><tp:taxon-name-part taxon-name-part-type="phylum">Rotifera</tp:taxon-name-part></tp:taxon-name>, <tp:taxon-name><tp:taxon-name-part taxon-name-part-type="subclass">Monogononta</tp:taxon-name-part></tp:taxon-name>) from Korea, with reports of four additional cephalodellid species</article-title><source>Zookeys</source><day>23</day><month>01</month><year>2023</year><volume>1141</volume><fpage>185</fpage><lpage>199</lpage><pub-id pub-id-type="doi">10.3897/zookeys.1141.91147</pub-id></mixed-citation></tp:treatment-meta><tp:nomenclature><label>﻿</label><tp:taxon-name>
                <object-id xmlns:xlink="http://www.w3.org/1999/xlink" content-type="arpha" xlink:type="simple">4A3D4827-6C19-589F-B4A2-DB8CC61CA71A</object-id>
                <tp:taxon-name-part taxon-name-part-type="genus" reg="Cephalodella">Cephalodella</tp:taxon-name-part>
                <tp:taxon-name-part taxon-name-part-type="species" reg="binoculata">binoculata</tp:taxon-name-part>
                <object-id xmlns:xlink="http://www.w3.org/1999/xlink" content-type="zoobank" xlink:type="simple">https://zoobank.org/D9C8E9C8-55AD-4E49-A7A7-713E3B413D78</object-id>
              </tp:taxon-name><tp:taxon-status xmlns:xlink="http://www.w3.org/1999/xlink" xlink:type="simple">sp. nov.</tp:taxon-status></tp:nomenclature><tp:treatment-sec sec-type="material" id="SECID0EFIAG"><title>Material examined.</title><p><bold>Type locality.</bold> Soil from Incheon, Republic of Korea (<named-content xmlns:xlink="http://www.w3.org/1999/xlink" content-type="dwc:verbatimCoordinates" xlink:type="simple"><named-content content-type="geo-json" specific-use="{&#34;type&#34;:&#34;Point&#34;,&#34;coordinates&#34;:[126.745633,37.413133]}" id="NCID0EQIAG" xlink:type="simple">37°24.788'N, 126°44.738'E</named-content></named-content>), 19 Jun. 2019, Kyu-Seok Chae leg. <bold><italic>Holotype</italic></bold>. 1 female, glycerol permanent slide, NIBRIV0000896982. <bold><italic>Paratype</italic></bold>. 2 female, glycerol permanent slides, NIBRIV0000896983, NIBRIV0000896984; trophi preparation for <abbrev xmlns:xlink="http://www.w3.org/1999/xlink" xlink:title="scanning electron microscope" id="ABBRID0E2IAG" xlink:type="simple">SEM</abbrev>, NIBRIV0000896985.</p></tp:treatment-sec><tp:treatment-sec sec-type="Differential diagnosis" id="SECID0E6IAG"><title>Differential diagnosis.</title><p><italic><tp:taxon-name><tp:taxon-name-part taxon-name-part-type="genus" reg="Cephalodella">Cephalodella</tp:taxon-name-part><tp:taxon-name-part taxon-name-part-type="species" reg="binoculata">binoculata</tp:taxon-name-part></tp:taxon-name></italic> sp. nov. was most similar to <italic><tp:taxon-name><tp:taxon-name-part taxon-name-part-type="genus" reg="Cephalodella">C.</tp:taxon-name-part><tp:taxon-name-part taxon-name-part-type="species" reg="carina">carina</tp:taxon-name-part></tp:taxon-name></italic> Wulfert, 1959 in terms of frontal eyes, type B virgate trophi, dorsally curved toes, total length/toe length ratio, and short tail. The new species, however, was distinguished from <italic><tp:taxon-name><tp:taxon-name-part taxon-name-part-type="genus" reg="Cephalodella">C.</tp:taxon-name-part><tp:taxon-name-part taxon-name-part-type="species" reg="carina">carina</tp:taxon-name-part></tp:taxon-name></italic> by the following characteristics: (1) the new species has two distinct eyespots, whereas <italic><tp:taxon-name><tp:taxon-name-part taxon-name-part-type="genus" reg="Cephalodella">C.</tp:taxon-name-part><tp:taxon-name-part taxon-name-part-type="species" reg="carina">carina</tp:taxon-name-part></tp:taxon-name></italic> has one small eyespot; (2) the vitellarium of the new species contains eight nuclei, while that of <italic><tp:taxon-name><tp:taxon-name-part taxon-name-part-type="genus" reg="Cephalodella">C.</tp:taxon-name-part><tp:taxon-name-part taxon-name-part-type="species" reg="carina">carina</tp:taxon-name-part></tp:taxon-name></italic> contains six; and (3) the fulcrum of the new species is straight and without extension at the distal end, while the fulcrum of <italic><tp:taxon-name><tp:taxon-name-part taxon-name-part-type="genus" reg="Cephalodella">C.</tp:taxon-name-part><tp:taxon-name-part taxon-name-part-type="species" reg="carina">carina</tp:taxon-name-part></tp:taxon-name></italic> is thicker at the distal end.</p><p>The new species also resembles <italic><tp:taxon-name><tp:taxon-name-part taxon-name-part-type="genus" reg="Cephalodella">C.</tp:taxon-name-part><tp:taxon-name-part taxon-name-part-type="species" reg="gibboides">gibboides</tp:taxon-name-part></tp:taxon-name></italic> Wulfert, 1951 and <italic><tp:taxon-name><tp:taxon-name-part taxon-name-part-type="genus" reg="Cephalodella">C.</tp:taxon-name-part><tp:taxon-name-part taxon-name-part-type="species" reg="graciosa">graciosa</tp:taxon-name-part></tp:taxon-name></italic> Wulfert, 1956. However, it is distinguished from <italic><tp:taxon-name><tp:taxon-name-part taxon-name-part-type="genus" reg="Cephalodella">C.</tp:taxon-name-part><tp:taxon-name-part taxon-name-part-type="species" reg="gibboides">gibboides</tp:taxon-name-part></tp:taxon-name></italic> by the shape of its manubrium and tail length. The manubrium of <italic><tp:taxon-name><tp:taxon-name-part taxon-name-part-type="genus" reg="Cephalodella">C.</tp:taxon-name-part><tp:taxon-name-part taxon-name-part-type="species" reg="gibboides">gibboides</tp:taxon-name-part></tp:taxon-name></italic> has a bump in the middle with no basal lamellae, whereas the new species has basal lamellae in the manubrium and no bumps in the middle. The shape of the distal end of the manubrium also differed between the two species. The tail of <italic><tp:taxon-name><tp:taxon-name-part taxon-name-part-type="genus" reg="Cephalodella">C.</tp:taxon-name-part><tp:taxon-name-part taxon-name-part-type="species" reg="gibboides">gibboides</tp:taxon-name-part></tp:taxon-name></italic> covers the foot, whereas that of the new species is short. The new species is distinguished from <italic><tp:taxon-name><tp:taxon-name-part taxon-name-part-type="genus" reg="Cephalodella">C.</tp:taxon-name-part><tp:taxon-name-part taxon-name-part-type="species" reg="graciosa">graciosa</tp:taxon-name-part></tp:taxon-name></italic> in several morphological characteristics as follows: (1) the trophi of the new species is symmetrical, while that of <italic><tp:taxon-name><tp:taxon-name-part taxon-name-part-type="genus" reg="Cephalodella">C.</tp:taxon-name-part><tp:taxon-name-part taxon-name-part-type="species" reg="graciosa">graciosa</tp:taxon-name-part></tp:taxon-name></italic> is asymmetrical; (2) the manubrium of the new species has basal lamellae, while that of <italic><tp:taxon-name><tp:taxon-name-part taxon-name-part-type="genus" reg="Cephalodella">C.</tp:taxon-name-part><tp:taxon-name-part taxon-name-part-type="species" reg="graciosa">graciosa</tp:taxon-name-part></tp:taxon-name></italic> does not; (3) the new species has two eyespots, while <italic><tp:taxon-name><tp:taxon-name-part taxon-name-part-type="genus" reg="Cephalodella">C.</tp:taxon-name-part><tp:taxon-name-part taxon-name-part-type="species" reg="graciosa">graciosa</tp:taxon-name-part></tp:taxon-name></italic> has one eyespot; and (4) the new species has eight nuclei in the vitellarium, while <italic><tp:taxon-name><tp:taxon-name-part taxon-name-part-type="genus" reg="Cephalodella">C.</tp:taxon-name-part><tp:taxon-name-part taxon-name-part-type="species" reg="graciosa">graciosa</tp:taxon-name-part></tp:taxon-name></italic> has six.</p></tp:treatment-sec><tp:treatment-sec sec-type="description" id="SECID0EXOAG"><title>Description.</title><p><bold>Female.</bold> Body moderately elongated and not laterally compressed (Figs <xref ref-type="fig" rid="F2">2</xref>, <xref ref-type="fig" rid="F3">3A, B</xref>). Dorsal and ventral margins slightly convex; posterior third of trunk gradually tapered to the foot. Lorica soft, transparent, and comprised of three body plates. Dorsal and ventral plates separated by narrow lateral sulci. Tail short and rounded. Head large, almost one-quarter of the total length. Head and trunk clearly distinguished by the neck fold. Corona oblique, convex, without lips. Dorsal antenna located near the junction of the head and trunk. Foot trapezoidal shape and moderate size, approximately 15% of the total length. Foot widest at the front and narrowed toward the back. Caudal setae absent. Short tail covered only part of the foot. Toes symmetrical and short, accounting for 16–17% of the total length. Toes smoothly tapered to posterior end, without any spines. In the lateral view, toes curved dorsally. In the dorsal view, toes always curved outwards. Saccate large brain extending over the neck fold. No retrocerebral organ. Two distinct red eyespots located in front of the head (Fig. <xref ref-type="fig" rid="F3">3C</xref>). Distance between the two eyespots far and clear. Mastax large, with elongated salivary gland. Esophagus thin, passing between the brain and mastax. Gastric glands large, oval shaped, containing round granules, and located in the antero-dorsal part of the stomach (Fig. <xref ref-type="fig" rid="F3">3D</xref>). Stomach colorless and indistinctly separated from the intestine. Anus located near the posterior end of the foot. Bladder round and large when fully filled. Vitellarium large with eight nuclei. Pedal glands short, sac-shaped. Trophi virgate, type B (see <xref ref-type="bibr" rid="B4">Fischer and Ahlrichs 2011</xref>), almost symmetrical (Fig. <xref ref-type="fig" rid="F4">4A</xref>). Rami with no alulae on posterior end (Fig. <xref ref-type="fig" rid="F4">4C</xref>). Basal chamber of rami wide, left side relatively larger than right at distal end. Shape of the subbasal chamber foramina also slightly asymmetrical; both foramina oval shaped, but the right foramen larger in length. Inner margin of rami with two distinct teeth and several comb-like teeth (Fig. <xref ref-type="fig" rid="F4">4C</xref>). Fulcrum long and straight in the ventral view (Fig. <xref ref-type="fig" rid="F4">4A</xref>). Terminal end of fulcrum simple, without any thickening or expanded shape. In the lateral view, the ventral margin straight and relatively thick (Fig. <xref ref-type="fig" rid="F4">4B</xref>). No basal apophysis on fulcrum. Uncus with a large, single tooth. Manubria symmetrical. Each manubrium with a basal lamella, the length of which was approximately half of that of the manubrium (Fig. <xref ref-type="fig" rid="F4">4D</xref>). Middle part of the manubrium with oblong-shaped foramina. Shaft of the manubrium thick and straight in lateral view; while terminal end curved inward in ventral view. Terminal end crutch-shaped, dorsal side stubby, ventral side pointed and curved upwards (Fig. <xref ref-type="fig" rid="F4">4B, D</xref>).</p><fig id="F2" position="float" orientation="portrait"><object-id xmlns:xlink="http://www.w3.org/1999/xlink" content-type="doi" xlink:type="simple">10.3897/zookeys.1141.91147.figure2</object-id><object-id xmlns:xlink="http://www.w3.org/1999/xlink" content-type="arpha" xlink:type="simple">12077248-5570-567A-887D-4838AB9457AD</object-id><label>Figure 2.</label><caption><p>Line drawing of <italic><tp:taxon-name><tp:taxon-name-part taxon-name-part-type="genus" reg="Cephalodella">Cephalodella</tp:taxon-name-part><tp:taxon-name-part taxon-name-part-type="species" reg="binoculata">binoculata</tp:taxon-name-part></tp:taxon-name></italic> sp. nov., lateral view. Scale bar: 50 μm.</p></caption><graphic xmlns:xlink="http://www.w3.org/1999/xlink" xlink:href="zookeys-1141-185_article-91147__-g002.jpg" position="float" orientation="portrait" xlink:type="simple" id="oo_799249.jpg"><uri content-type="original_file" xlink:type="simple">https://binary.pensoft.net/fig/799249</uri></graphic></fig><fig id="F3" position="float" orientation="portrait"><object-id xmlns:xlink="http://www.w3.org/1999/xlink" content-type="doi" xlink:type="simple">10.3897/zookeys.1141.91147.figure3</object-id><object-id xmlns:xlink="http://www.w3.org/1999/xlink" content-type="arpha" xlink:type="simple">66E5BC75-74B0-594F-8207-C5E5C16B70D9</object-id><label>Figure 3.</label><caption><p>Live specimen of <italic><tp:taxon-name><tp:taxon-name-part taxon-name-part-type="genus" reg="Cephalodella">Cephalodella</tp:taxon-name-part><tp:taxon-name-part taxon-name-part-type="species" reg="binoculata">binoculata</tp:taxon-name-part></tp:taxon-name></italic> sp. nov. observed under the optical microscope <bold>A</bold> lateral view <bold>B</bold> ventral view <bold>C</bold> eyespots <bold>D</bold> neck region and gastric glands, dorsal view. Scale bars: 50 μm (<bold>A, B</bold>); 20 μm (<bold>C, D</bold>).</p></caption><graphic xmlns:xlink="http://www.w3.org/1999/xlink" xlink:href="zookeys-1141-185_article-91147__-g003.jpg" position="float" orientation="portrait" xlink:type="simple" id="oo_799250.jpg"><uri content-type="original_file" xlink:type="simple">https://binary.pensoft.net/fig/799250</uri></graphic></fig><fig id="F4" position="float" orientation="portrait"><object-id xmlns:xlink="http://www.w3.org/1999/xlink" content-type="doi" xlink:type="simple">10.3897/zookeys.1141.91147.figure4</object-id><object-id xmlns:xlink="http://www.w3.org/1999/xlink" content-type="arpha" xlink:type="simple">E623020C-9C38-5F2D-94EA-17B532343431</object-id><label>Figure 4.</label><caption><p><abbrev xmlns:xlink="http://www.w3.org/1999/xlink" xlink:title="scanning electron microscope" id="ABBRID0ETSAG" xlink:type="simple">SEM</abbrev> image of the trophi of <italic><tp:taxon-name><tp:taxon-name-part taxon-name-part-type="genus" reg="Cephalodella">Cephalodella</tp:taxon-name-part><tp:taxon-name-part taxon-name-part-type="species" reg="binoculata">binoculata</tp:taxon-name-part></tp:taxon-name></italic> sp. nov. <bold>A</bold> ventral view <bold>B</bold> dorsolateral view <bold>C</bold> detail rami and unci, ventral view <bold>D</bold> detail manubrium, lateral view. Scale bars: 10 μm (<bold>A, B</bold>); 5 μm (<bold>C, D</bold>).</p></caption><graphic xmlns:xlink="http://www.w3.org/1999/xlink" xlink:href="zookeys-1141-185_article-91147__-g004.jpg" position="float" orientation="portrait" xlink:type="simple" id="oo_799251.jpg"><uri content-type="original_file" xlink:type="simple">https://binary.pensoft.net/fig/799251</uri></graphic></fig><p>Characteristics of male and eggs remain unknown.</p><p><bold><italic>Measurement</italic>.</bold> Total length 134–155 μm, toe 26–29 μm, trophi 24–28 μm, ramus 8–9 μm, fulcrum 15–17 μm, manubrium 14–17 μm.</p></tp:treatment-sec><tp:treatment-sec sec-type="etymology" id="SECID0E2TAG"><title>Etymology.</title><p>The specific name, <italic>binoculata</italic>, derived from the Latin word <italic>bi</italic>, meaning “two” and <italic>oculata</italic>, meaning “eyed”.</p></tp:treatment-sec><tp:treatment-sec sec-type="Molecular data" id="SECID0EHUAG"><title>Molecular data.</title><p>Partial <abbrev xmlns:xlink="http://www.w3.org/1999/xlink" xlink:title="c oxidase subunit I" id="ABBRID0ENUAG" xlink:type="simple">COI</abbrev> sequences were obtained from three specimens of <italic><tp:taxon-name><tp:taxon-name-part taxon-name-part-type="genus" reg="Cephalodella">C.</tp:taxon-name-part><tp:taxon-name-part taxon-name-part-type="species" reg="binoculata">binoculata</tp:taxon-name-part></tp:taxon-name></italic> sp. nov. (<named-content xmlns:xlink="http://www.w3.org/1999/xlink" content-type="dwc:institutional_code" xlink:title="National Institute of Biological Resources" xlink:href="http://grbio.org/institution/national-institute-biological-resources-0" xlink:type="simple">NIBR</named-content> deposit numbers, NIBRGR0000649735–NIBRGR0000649737; GenBank accession numbers, <ext-link xmlns:xlink="http://www.w3.org/1999/xlink" ext-link-type="gen" xlink:href="ON898529" xlink:type="simple">ON898529</ext-link>–<ext-link xmlns:xlink="http://www.w3.org/1999/xlink" ext-link-type="gen" xlink:href="ON898531" xlink:type="simple">ON898531</ext-link>).</p></tp:treatment-sec><ref-list><ref id="B4"><mixed-citation xmlns:xlink="http://www.w3.org/1999/xlink" xlink:type="simple"><person-group><name name-style="western"><surname>Fischer</surname><given-names>C</given-names></name><name name-style="western"><surname>Ahlrichs</surname><given-names>WH</given-names></name></person-group> (<year>2011</year>) <article-title>Revisiting the <italic><tp:taxon-name><tp:taxon-name-part taxon-name-part-type="genus">Cephalodella</tp:taxon-name-part></tp:taxon-name></italic> trophi types.</article-title><source>Hydrobiologia</source><volume>662</volume>(<issue>1</issue>): <fpage>205</fpage>–<lpage>209</lpage>. <ext-link xlink:type="simple" ext-link-type="doi" xlink:href="10.1007/s10750-010-0497-z">https://doi.org/10.1007/s10750-010-0497-z</ext-link></mixed-citation></ref></ref-list></tp:taxon-treatment>
