# Supplementary material for: ﻿A new species of the genus Cephalodella (Rotifera, Monogononta) from Korea, with reports of four additional cephalodellid species
Source: Zookeys. 2023 Jan 23;1141:185–99. doi: 10.3897/zookeys.1141.91147 (PMC10208814; doi:10.3897/zookeys.1141.91147)
Supplement: XML Treatment for Cephalodella auriculata [file zookeys.1141.91147-treatment2.xml]

<!DOCTYPE tp:taxon-treatment
  PUBLIC "-//TaxonX//DTD Taxonomic Treatment Publishing DTD v0 20100105//EN" "tax-treatment-NSO.dtd">
<tp:taxon-treatment xmlns:tp="http://www.plazi.org/taxpub"><tp:treatment-meta><kwd-group><label>Taxon classification</label><kwd>
                  <named-content content-type="kingdom">Animalia</named-content>
                </kwd><kwd>
                  <named-content content-type="order">Ploima</named-content>
                </kwd><kwd>
                  <named-content content-type="family">Notommatidae</named-content>
                </kwd></kwd-group><mixed-citation publication-type="journal"><person-group><name><surname>Yang</surname><given-names>Hee-Min</given-names></name><name><surname>Min</surname><given-names>Gi-Sik</given-names></name></person-group><article-title>﻿A new species of the genus <italic><tp:taxon-name><tp:taxon-name-part taxon-name-part-type="genus" reg="Cephalodella">Cephalodella</tp:taxon-name-part></tp:taxon-name></italic> (<tp:taxon-name><tp:taxon-name-part taxon-name-part-type="phylum">Rotifera</tp:taxon-name-part></tp:taxon-name>, <tp:taxon-name><tp:taxon-name-part taxon-name-part-type="subclass">Monogononta</tp:taxon-name-part></tp:taxon-name>) from Korea, with reports of four additional cephalodellid species</article-title><source>Zookeys</source><day>23</day><month>01</month><year>2023</year><volume>1141</volume><fpage>185</fpage><lpage>199</lpage><pub-id pub-id-type="doi">10.3897/zookeys.1141.91147</pub-id></mixed-citation></tp:treatment-meta><tp:nomenclature><label>﻿</label><tp:taxon-name>
                <object-id xmlns:xlink="http://www.w3.org/1999/xlink" content-type="arpha" xlink:type="simple">10B680BD-4D06-5DB3-9A00-F0962620DC96</object-id>
                <tp:taxon-name-part taxon-name-part-type="genus" reg="Cephalodella">Cephalodella</tp:taxon-name-part>
                <tp:taxon-name-part taxon-name-part-type="species" reg="auriculata">auriculata</tp:taxon-name-part>
              </tp:taxon-name><tp:taxon-authority>(Müller, 1773)</tp:taxon-authority></tp:nomenclature><tp:treatment-sec sec-type="material" id="SECID0EEWAG"><title>Material examined.</title><p>Pond in Incheon Metropolitan City, Republic of Korea (<named-content xmlns:xlink="http://www.w3.org/1999/xlink" content-type="dwc:verbatimCoordinates" xlink:type="simple"><named-content content-type="geo-json" specific-use="{&#34;type&#34;:&#34;Point&#34;,&#34;coordinates&#34;:[126.655750,37.450333]}" id="NCID0ENWAG" xlink:type="simple">37°27.020'N, 126°39.345'E</named-content></named-content>), 2 Dec. 2021, Hee-Min Yang leg. NIBRIV0000896986, 1 female, glycerol permanent slide.</p></tp:treatment-sec><tp:treatment-sec sec-type="remarks" id="SECID0ESWAG"><title>Remarks.</title><p>The morphological characteristics of the Korean specimens generally corresponded to those reported in a previous study (<xref ref-type="bibr" rid="B17">Nogrady and Pourriot 1995</xref>). The body was soft and stout, 110–130 μm in length (Fig. <xref ref-type="fig" rid="F5">5C</xref>). The head was large and as wide as the body. Foot was short and wide. The toes were short, 23–28 μm in length. The two toes were equal in length and curved ventrally. One red cerebral eye was located at the posterior end of the saccate brain. The vitellarium had eight nuclei. Trophi was symmetrical and virgate type A, 30 μm in length (Fig. <xref ref-type="fig" rid="F6">6A</xref>). The fulcrum was long and straight. The manubrium was thin and curved. The rami of Korean specimen had blunt teeth at the apical part, whereas the specimens of previous studies had no teeth at the apical part (<xref ref-type="bibr" rid="B13">Koste and Shiel 1991</xref>; <xref ref-type="bibr" rid="B17">Nogrady and Pourriot 1995</xref>).</p><fig id="F5" position="float" orientation="portrait"><object-id xmlns:xlink="http://www.w3.org/1999/xlink" content-type="doi" xlink:type="simple">10.3897/zookeys.1141.91147.figure5</object-id><object-id xmlns:xlink="http://www.w3.org/1999/xlink" content-type="arpha" xlink:type="simple">42F8152A-AC02-5A57-A76D-64A18FD93891</object-id><label>Figure 5.</label><caption><p>Line drawing of cephalodellid rotifers <bold>A</bold><italic><tp:taxon-name><tp:taxon-name-part taxon-name-part-type="genus" reg="Cephalodella">Cephalodella</tp:taxon-name-part><tp:taxon-name-part taxon-name-part-type="species" reg="tinca">tinca</tp:taxon-name-part></tp:taxon-name></italic> Wulfert, 1937 <bold>B</bold><italic><tp:taxon-name><tp:taxon-name-part taxon-name-part-type="genus" reg="Cephalodella">C.</tp:taxon-name-part><tp:taxon-name-part taxon-name-part-type="species" reg="gracilis">gracilis</tp:taxon-name-part></tp:taxon-name></italic> (Ehrenberg, 1830) <bold>C</bold><italic><tp:taxon-name><tp:taxon-name-part taxon-name-part-type="genus" reg="Cephalodella">C.</tp:taxon-name-part><tp:taxon-name-part taxon-name-part-type="species" reg="auriculata">auriculata</tp:taxon-name-part></tp:taxon-name></italic> (Müller, 1773) <bold>D</bold><italic><tp:taxon-name><tp:taxon-name-part taxon-name-part-type="genus" reg="Cephalodella">C.</tp:taxon-name-part><tp:taxon-name-part taxon-name-part-type="species" reg="catellina">catellina</tp:taxon-name-part></tp:taxon-name></italic> (Müller, 1786). Scale bars: 50 μm.</p></caption><graphic xmlns:xlink="http://www.w3.org/1999/xlink" xlink:href="zookeys-1141-185_article-91147__-g005.jpg" position="float" orientation="portrait" xlink:type="simple" id="oo_799252.jpg"><uri content-type="original_file" xlink:type="simple">https://binary.pensoft.net/fig/799252</uri></graphic></fig><fig id="F6" position="float" orientation="portrait"><object-id xmlns:xlink="http://www.w3.org/1999/xlink" content-type="doi" xlink:type="simple">10.3897/zookeys.1141.91147.figure6</object-id><object-id xmlns:xlink="http://www.w3.org/1999/xlink" content-type="arpha" xlink:type="simple">28F18DFD-392F-57FE-9D18-C53A87D36C2F</object-id><label>Figure 6.</label><caption><p><abbrev xmlns:xlink="http://www.w3.org/1999/xlink" xlink:title="scanning electron microscope" id="ABBRID0EVZAG" xlink:type="simple">SEM</abbrev> image of the trophi of cephalodellid rotifers <bold>A</bold><italic><tp:taxon-name><tp:taxon-name-part taxon-name-part-type="genus" reg="Cephalodella">Cephalodella</tp:taxon-name-part><tp:taxon-name-part taxon-name-part-type="species" reg="auriculata">auriculata</tp:taxon-name-part></tp:taxon-name></italic> (Müller, 1773) <bold>B</bold><italic><tp:taxon-name><tp:taxon-name-part taxon-name-part-type="genus" reg="Cephalodella">C.</tp:taxon-name-part><tp:taxon-name-part taxon-name-part-type="species" reg="gracilis">gracilis</tp:taxon-name-part></tp:taxon-name></italic> (Ehrenberg, 1830) <bold>C</bold><italic><tp:taxon-name><tp:taxon-name-part taxon-name-part-type="genus" reg="Cephalodella">C.</tp:taxon-name-part><tp:taxon-name-part taxon-name-part-type="species" reg="catellina">catellina</tp:taxon-name-part></tp:taxon-name></italic> (Müller, 1786) <bold>D</bold><italic><tp:taxon-name><tp:taxon-name-part taxon-name-part-type="genus" reg="Cephalodella">C.</tp:taxon-name-part><tp:taxon-name-part taxon-name-part-type="species" reg="tinca">tinca</tp:taxon-name-part></tp:taxon-name></italic> Wulfert, 1937. Scale bars: 10 μm.</p></caption><graphic xmlns:xlink="http://www.w3.org/1999/xlink" xlink:href="zookeys-1141-185_article-91147__-g006.jpg" position="float" orientation="portrait" xlink:type="simple" id="oo_799253.jpg"><uri content-type="original_file" xlink:type="simple">https://binary.pensoft.net/fig/799253</uri></graphic></fig></tp:treatment-sec><tp:treatment-sec sec-type="Molecular data" id="SECID0ES2AG"><title>Molecular data.</title><p>Partial <abbrev xmlns:xlink="http://www.w3.org/1999/xlink" xlink:title="c oxidase subunit I" id="ABBRID0EY2AG" xlink:type="simple">COI</abbrev> sequence was obtained from one Korean specimen (<named-content xmlns:xlink="http://www.w3.org/1999/xlink" content-type="dwc:institutional_code" xlink:title="National Institute of Biological Resources" xlink:href="http://grbio.org/institution/national-institute-biological-resources-0" xlink:type="simple">NIBR</named-content> deposit number, NIBRGR0000649738; GenBank accession number, <ext-link xmlns:xlink="http://www.w3.org/1999/xlink" ext-link-type="gen" xlink:href="ON898533" xlink:type="simple">ON898533</ext-link>).</p></tp:treatment-sec><ref-list><ref id="B17"><mixed-citation xmlns:xlink="http://www.w3.org/1999/xlink" xlink:type="simple"><person-group><name name-style="western"><surname>Nogrady</surname><given-names>T</given-names></name><name name-style="western"><surname>Pourriot</surname><given-names>R</given-names></name></person-group> (<year>1995</year>) <article-title>Family <tp:taxon-name><tp:taxon-name-part taxon-name-part-type="family">Notommatidae</tp:taxon-name-part></tp:taxon-name>.</article-title> In: <person-group><name name-style="western"><surname>Nogrady</surname><given-names>T</given-names></name><name name-style="western"><surname>Dumont</surname><given-names>HJ</given-names></name></person-group> (<role>Eds</role>) <issue-title>Guides to the identification of the microinvertebrates of the continental waters of the world.</issue-title><source><tp:taxon-name><tp:taxon-name-part taxon-name-part-type="phylum">Rotifera</tp:taxon-name-part></tp:taxon-name>. Vol. 3: <tp:taxon-name><tp:taxon-name-part taxon-name-part-type="family">Notommatidae</tp:taxon-name-part></tp:taxon-name> and <tp:taxon-name><tp:taxon-name-part taxon-name-part-type="family">Scaridiidae</tp:taxon-name-part></tp:taxon-name>. SPB Academic Publishing, Amsterdam</source>, <fpage>1</fpage>–<lpage>229</lpage>.</mixed-citation></ref><ref id="B13"><mixed-citation xmlns:xlink="http://www.w3.org/1999/xlink" xlink:type="simple"><person-group><name name-style="western"><surname>Koste</surname><given-names>W</given-names></name><name name-style="western"><surname>Shiel</surname><given-names>RJ</given-names></name></person-group> (<year>1991</year>) <article-title><tp:taxon-name><tp:taxon-name-part taxon-name-part-type="phylum">Rotifera</tp:taxon-name-part></tp:taxon-name> from Australian inland waters. VII. <tp:taxon-name><tp:taxon-name-part taxon-name-part-type="family">Notommatidae</tp:taxon-name-part></tp:taxon-name> (<tp:taxon-name><tp:taxon-name-part taxon-name-part-type="phylum">Rotifera</tp:taxon-name-part></tp:taxon-name>: <tp:taxon-name><tp:taxon-name-part taxon-name-part-type="subclass">Monogononta</tp:taxon-name-part></tp:taxon-name>).</article-title><source>Transactions of the Royal Society of South Australia</source><volume>115</volume>(<issue>3</issue>): <fpage>111</fpage>–<lpage>159</lpage>.</mixed-citation></ref></ref-list></tp:taxon-treatment>
