# Supplementary material for: ﻿A new species of the genus Cephalodella (Rotifera, Monogononta) from Korea, with reports of four additional cephalodellid species
Source: Zookeys. 2023 Jan 23;1141:185–99. doi: 10.3897/zookeys.1141.91147 (PMC10208814; doi:10.3897/zookeys.1141.91147)
Supplement: XML Treatment for Cephalodella catellina [file zookeys.1141.91147-treatment3.xml]

<!DOCTYPE tp:taxon-treatment
  PUBLIC "-//TaxonX//DTD Taxonomic Treatment Publishing DTD v0 20100105//EN" "tax-treatment-NSO.dtd">
<tp:taxon-treatment xmlns:tp="http://www.plazi.org/taxpub"><tp:treatment-meta><kwd-group><label>Taxon classification</label><kwd>
                  <named-content content-type="kingdom">Animalia</named-content>
                </kwd><kwd>
                  <named-content content-type="order">Ploima</named-content>
                </kwd><kwd>
                  <named-content content-type="family">Notommatidae</named-content>
                </kwd></kwd-group><mixed-citation publication-type="journal"><person-group><name><surname>Yang</surname><given-names>Hee-Min</given-names></name><name><surname>Min</surname><given-names>Gi-Sik</given-names></name></person-group><article-title>﻿A new species of the genus <italic><tp:taxon-name><tp:taxon-name-part taxon-name-part-type="genus" reg="Cephalodella">Cephalodella</tp:taxon-name-part></tp:taxon-name></italic> (<tp:taxon-name><tp:taxon-name-part taxon-name-part-type="phylum">Rotifera</tp:taxon-name-part></tp:taxon-name>, <tp:taxon-name><tp:taxon-name-part taxon-name-part-type="subclass">Monogononta</tp:taxon-name-part></tp:taxon-name>) from Korea, with reports of four additional cephalodellid species</article-title><source>Zookeys</source><day>23</day><month>01</month><year>2023</year><volume>1141</volume><fpage>185</fpage><lpage>199</lpage><pub-id pub-id-type="doi">10.3897/zookeys.1141.91147</pub-id></mixed-citation></tp:treatment-meta><tp:nomenclature><label>﻿</label><tp:taxon-name>
                <object-id xmlns:xlink="http://www.w3.org/1999/xlink" content-type="arpha" xlink:type="simple">E08178C4-8995-5D25-8633-6AE437BBEB6F</object-id>
                <tp:taxon-name-part taxon-name-part-type="genus" reg="Cephalodella">Cephalodella</tp:taxon-name-part>
                <tp:taxon-name-part taxon-name-part-type="species" reg="catellina">catellina</tp:taxon-name-part>
              </tp:taxon-name><tp:taxon-authority>(Müller, 1786)</tp:taxon-authority></tp:nomenclature><tp:treatment-sec sec-type="material" id="SECID0EE4AG"><title>Material examined.</title><p>Reservoir in Wanju-gun, Jeollabuk-do, Republic of Korea (<named-content xmlns:xlink="http://www.w3.org/1999/xlink" content-type="dwc:verbatimCoordinates" xlink:type="simple"><named-content content-type="geo-json" specific-use="{&#34;type&#34;:&#34;Point&#34;,&#34;coordinates&#34;:[127.016250,35.836600]}" id="NCID0EN4AG" xlink:type="simple">35°50.196'N, 127°00.975'E</named-content></named-content>), 27 Mar. 2022, Hee-Min Yang leg. NIBRIV0000896987, 1 female, glycerol permanent slide.</p></tp:treatment-sec><tp:treatment-sec sec-type="remarks" id="SECID0ES4AG"><title>Remarks.</title><p>Korean specimens of <italic><tp:taxon-name><tp:taxon-name-part taxon-name-part-type="genus" reg="Cephalodella">C.</tp:taxon-name-part><tp:taxon-name-part taxon-name-part-type="species" reg="catellina">catellina</tp:taxon-name-part></tp:taxon-name></italic> had morphological characteristics that were generally consistent with those reported in previous studies (<xref ref-type="bibr" rid="B13">Koste and Shiel 1991</xref>; <xref ref-type="bibr" rid="B17">Nogrady and Pourriot 1995</xref>). The body was short and stout, and 100 μm in length (Fig. <xref ref-type="fig" rid="F5">5D</xref>). The posterior end of the body bulging. The head was large and approximately one-third of its total length. The foot and toes were located ventrally. The two toes were short and symmetrical, 12–16 μm in length (Fig. <xref ref-type="fig" rid="F6">6C</xref>). The two frontal eyes were red. The vitellarium had eight nuclei. The salivary glands were located under the mastax. Trophi was asymmetrical, virgate type C, and 25 μm in length. The fulcrum was straight and long, with a slightly expanded distal end. The manubria were asymmetrical and curved inward. The right manubrium was larger than left manubrium. Distal ends of both manubria had incomplete loop. The right ramus had tooth-like alula.</p></tp:treatment-sec><tp:treatment-sec sec-type="Molecular data" id="SECID0ET5AG"><title>Molecular data.</title><p>Partial <abbrev xmlns:xlink="http://www.w3.org/1999/xlink" xlink:title="c oxidase subunit I" id="ABBRID0EZ5AG" xlink:type="simple">COI</abbrev> sequence was obtained from one Korean specimen (<named-content xmlns:xlink="http://www.w3.org/1999/xlink" content-type="dwc:institutional_code" xlink:title="National Institute of Biological Resources" xlink:href="http://grbio.org/institution/national-institute-biological-resources-0" xlink:type="simple">NIBR</named-content> deposit number, NIBRGR0000649739; GenBank accession number, <ext-link xmlns:xlink="http://www.w3.org/1999/xlink" ext-link-type="gen" xlink:href="ON898532" xlink:type="simple">ON898532</ext-link>).</p></tp:treatment-sec><tp:treatment-sec><!--Section generated to contain objects referenced in tp:taxon-treatment.--><fig id="F5" position="float" orientation="portrait"><object-id xmlns:xlink="http://www.w3.org/1999/xlink" content-type="doi" xlink:type="simple">10.3897/zookeys.1141.91147.figure5</object-id><object-id xmlns:xlink="http://www.w3.org/1999/xlink" content-type="arpha" xlink:type="simple">42F8152A-AC02-5A57-A76D-64A18FD93891</object-id><label>Figure 5.</label><caption><p>Line drawing of cephalodellid rotifers <bold>A</bold><italic><tp:taxon-name><tp:taxon-name-part taxon-name-part-type="genus" reg="Cephalodella">Cephalodella</tp:taxon-name-part><tp:taxon-name-part taxon-name-part-type="species" reg="tinca">tinca</tp:taxon-name-part></tp:taxon-name></italic> Wulfert, 1937 <bold>B</bold><italic><tp:taxon-name><tp:taxon-name-part taxon-name-part-type="genus" reg="Cephalodella">C.</tp:taxon-name-part><tp:taxon-name-part taxon-name-part-type="species" reg="gracilis">gracilis</tp:taxon-name-part></tp:taxon-name></italic> (Ehrenberg, 1830) <bold>C</bold><italic><tp:taxon-name><tp:taxon-name-part taxon-name-part-type="genus" reg="Cephalodella">C.</tp:taxon-name-part><tp:taxon-name-part taxon-name-part-type="species" reg="auriculata">auriculata</tp:taxon-name-part></tp:taxon-name></italic> (Müller, 1773) <bold>D</bold><italic><tp:taxon-name><tp:taxon-name-part taxon-name-part-type="genus" reg="Cephalodella">C.</tp:taxon-name-part><tp:taxon-name-part taxon-name-part-type="species" reg="catellina">catellina</tp:taxon-name-part></tp:taxon-name></italic> (Müller, 1786). Scale bars: 50 μm.</p></caption><graphic xmlns:xlink="http://www.w3.org/1999/xlink" xlink:href="zookeys-1141-185_article-91147__-g005.jpg" position="float" orientation="portrait" xlink:type="simple" id="oo_799252.jpg"><uri content-type="original_file" xlink:type="simple">https://binary.pensoft.net/fig/799252</uri></graphic></fig><fig id="F6" position="float" orientation="portrait"><object-id xmlns:xlink="http://www.w3.org/1999/xlink" content-type="doi" xlink:type="simple">10.3897/zookeys.1141.91147.figure6</object-id><object-id xmlns:xlink="http://www.w3.org/1999/xlink" content-type="arpha" xlink:type="simple">28F18DFD-392F-57FE-9D18-C53A87D36C2F</object-id><label>Figure 6.</label><caption><p><abbrev xmlns:xlink="http://www.w3.org/1999/xlink" xlink:title="scanning electron microscope" id="ABBRID0EVZAG" xlink:type="simple">SEM</abbrev> image of the trophi of cephalodellid rotifers <bold>A</bold><italic><tp:taxon-name><tp:taxon-name-part taxon-name-part-type="genus" reg="Cephalodella">Cephalodella</tp:taxon-name-part><tp:taxon-name-part taxon-name-part-type="species" reg="auriculata">auriculata</tp:taxon-name-part></tp:taxon-name></italic> (Müller, 1773) <bold>B</bold><italic><tp:taxon-name><tp:taxon-name-part taxon-name-part-type="genus" reg="Cephalodella">C.</tp:taxon-name-part><tp:taxon-name-part taxon-name-part-type="species" reg="gracilis">gracilis</tp:taxon-name-part></tp:taxon-name></italic> (Ehrenberg, 1830) <bold>C</bold><italic><tp:taxon-name><tp:taxon-name-part taxon-name-part-type="genus" reg="Cephalodella">C.</tp:taxon-name-part><tp:taxon-name-part taxon-name-part-type="species" reg="catellina">catellina</tp:taxon-name-part></tp:taxon-name></italic> (Müller, 1786) <bold>D</bold><italic><tp:taxon-name><tp:taxon-name-part taxon-name-part-type="genus" reg="Cephalodella">C.</tp:taxon-name-part><tp:taxon-name-part taxon-name-part-type="species" reg="tinca">tinca</tp:taxon-name-part></tp:taxon-name></italic> Wulfert, 1937. Scale bars: 10 μm.</p></caption><graphic xmlns:xlink="http://www.w3.org/1999/xlink" xlink:href="zookeys-1141-185_article-91147__-g006.jpg" position="float" orientation="portrait" xlink:type="simple" id="oo_799253.jpg"><uri content-type="original_file" xlink:type="simple">https://binary.pensoft.net/fig/799253</uri></graphic></fig></tp:treatment-sec><ref-list><ref id="B13"><mixed-citation xmlns:xlink="http://www.w3.org/1999/xlink" xlink:type="simple"><person-group><name name-style="western"><surname>Koste</surname><given-names>W</given-names></name><name name-style="western"><surname>Shiel</surname><given-names>RJ</given-names></name></person-group> (<year>1991</year>) <article-title><tp:taxon-name><tp:taxon-name-part taxon-name-part-type="phylum">Rotifera</tp:taxon-name-part></tp:taxon-name> from Australian inland waters. VII. <tp:taxon-name><tp:taxon-name-part taxon-name-part-type="family">Notommatidae</tp:taxon-name-part></tp:taxon-name> (<tp:taxon-name><tp:taxon-name-part taxon-name-part-type="phylum">Rotifera</tp:taxon-name-part></tp:taxon-name>: <tp:taxon-name><tp:taxon-name-part taxon-name-part-type="subclass">Monogononta</tp:taxon-name-part></tp:taxon-name>).</article-title><source>Transactions of the Royal Society of South Australia</source><volume>115</volume>(<issue>3</issue>): <fpage>111</fpage>–<lpage>159</lpage>.</mixed-citation></ref><ref id="B17"><mixed-citation xmlns:xlink="http://www.w3.org/1999/xlink" xlink:type="simple"><person-group><name name-style="western"><surname>Nogrady</surname><given-names>T</given-names></name><name name-style="western"><surname>Pourriot</surname><given-names>R</given-names></name></person-group> (<year>1995</year>) <article-title>Family <tp:taxon-name><tp:taxon-name-part taxon-name-part-type="family">Notommatidae</tp:taxon-name-part></tp:taxon-name>.</article-title> In: <person-group><name name-style="western"><surname>Nogrady</surname><given-names>T</given-names></name><name name-style="western"><surname>Dumont</surname><given-names>HJ</given-names></name></person-group> (<role>Eds</role>) <issue-title>Guides to the identification of the microinvertebrates of the continental waters of the world.</issue-title><source><tp:taxon-name><tp:taxon-name-part taxon-name-part-type="phylum">Rotifera</tp:taxon-name-part></tp:taxon-name>. Vol. 3: <tp:taxon-name><tp:taxon-name-part taxon-name-part-type="family">Notommatidae</tp:taxon-name-part></tp:taxon-name> and <tp:taxon-name><tp:taxon-name-part taxon-name-part-type="family">Scaridiidae</tp:taxon-name-part></tp:taxon-name>. SPB Academic Publishing, Amsterdam</source>, <fpage>1</fpage>–<lpage>229</lpage>.</mixed-citation></ref></ref-list></tp:taxon-treatment>
