# Supplementary material for: ﻿A new species of the genus Cephalodella (Rotifera, Monogononta) from Korea, with reports of four additional cephalodellid species
Source: Zookeys. 2023 Jan 23;1141:185–99. doi: 10.3897/zookeys.1141.91147 (PMC10208814; doi:10.3897/zookeys.1141.91147)
Supplement: XML Treatment for Cephalodella gracilis [file zookeys.1141.91147-treatment4.xml]

<!DOCTYPE tp:taxon-treatment
  PUBLIC "-//TaxonX//DTD Taxonomic Treatment Publishing DTD v0 20100105//EN" "tax-treatment-NSO.dtd">
<tp:taxon-treatment xmlns:tp="http://www.plazi.org/taxpub"><tp:treatment-meta><kwd-group><label>Taxon classification</label><kwd>
                  <named-content content-type="kingdom">Animalia</named-content>
                </kwd><kwd>
                  <named-content content-type="order">Ploima</named-content>
                </kwd><kwd>
                  <named-content content-type="family">Notommatidae</named-content>
                </kwd></kwd-group><mixed-citation publication-type="journal"><person-group><name><surname>Yang</surname><given-names>Hee-Min</given-names></name><name><surname>Min</surname><given-names>Gi-Sik</given-names></name></person-group><article-title>﻿A new species of the genus <italic><tp:taxon-name><tp:taxon-name-part taxon-name-part-type="genus" reg="Cephalodella">Cephalodella</tp:taxon-name-part></tp:taxon-name></italic> (<tp:taxon-name><tp:taxon-name-part taxon-name-part-type="phylum">Rotifera</tp:taxon-name-part></tp:taxon-name>, <tp:taxon-name><tp:taxon-name-part taxon-name-part-type="subclass">Monogononta</tp:taxon-name-part></tp:taxon-name>) from Korea, with reports of four additional cephalodellid species</article-title><source>Zookeys</source><day>23</day><month>01</month><year>2023</year><volume>1141</volume><fpage>185</fpage><lpage>199</lpage><pub-id pub-id-type="doi">10.3897/zookeys.1141.91147</pub-id></mixed-citation></tp:treatment-meta><tp:nomenclature><label>﻿</label><tp:taxon-name>
                <object-id xmlns:xlink="http://www.w3.org/1999/xlink" content-type="arpha" xlink:type="simple">B9479D24-3D27-57C9-A9F4-37070223F3D3</object-id>
                <tp:taxon-name-part taxon-name-part-type="genus" reg="Cephalodella">Cephalodella</tp:taxon-name-part>
                <tp:taxon-name-part taxon-name-part-type="species" reg="gracilis">gracilis</tp:taxon-name-part>
              </tp:taxon-name><tp:taxon-authority>(Ehrenberg, 1830)</tp:taxon-authority></tp:nomenclature><tp:treatment-sec sec-type="material" id="SECID0EFABG"><title>Material examined.</title><p>Soil from Cheonan-si, Chungcheongnam-do, Republic of Korea (<named-content xmlns:xlink="http://www.w3.org/1999/xlink" content-type="dwc:verbatimCoordinates" xlink:type="simple"><named-content content-type="geo-json" specific-use="{&#34;type&#34;:&#34;Point&#34;,&#34;coordinates&#34;:[127.206333,36.901583]}" id="NCID0EOABG" xlink:type="simple">36°54.095'N, 127°12.380'E</named-content></named-content>), 22 Jun. 2019, Hee-Min Yang leg. NIBRIV0000879592, 1 female, glycerol permanent slide.</p></tp:treatment-sec><tp:treatment-sec sec-type="remarks" id="SECID0ETABG"><title>Remarks.</title><p>The body size of the Korean specimens was 120–125 μm in length (Fig. <xref ref-type="fig" rid="F5">5B</xref>). The soft body was elongated and compressed laterally. The head was clearly distinguished from the body by a neck fold. The foot was conical in shape, short, and half the length of the toes. The length of the toes was 20–25 μm, less than one-fifth of the total length. The two toes were equal in length and slightly curved dorsally. One red eye was located at the front of the head. The vitellarium was large and contained four nuclei. The large trophi was symmetrical, virgate type B, and had a length of 20 μm (Fig. <xref ref-type="fig" rid="F6">6B</xref>). The fulcrum was long and straight without expansion at the end. The manubrium was long and crutched, with a bulge in the middle. The uncus had one tooth and was less than half the length of the manubrium. The rami were denticulated.</p><p><italic><tp:taxon-name><tp:taxon-name-part taxon-name-part-type="genus" reg="Cephalodella">Cephalodella</tp:taxon-name-part><tp:taxon-name-part taxon-name-part-type="species" reg="gracilis">gracilis</tp:taxon-name-part></tp:taxon-name></italic> has been reported to have high morphological variation in the shape of the toes and trophi. The Korean specimen had dorsally curved toes that gradually tapered toward the end. The trophi shape of the Korean specimen did not correspond to a specific specimen but was most similar to that described by <xref ref-type="bibr" rid="B9">Jersabek et al. (2003)</xref> in that it had a straight, slender fulcrum without expansion and a crutched manubrium end. However, this species can be regarded as a species complex, based on its morphological diversity and cosmopolitan distribution. Therefore, it is necessary to re-examine it through morphological redescription and molecular analysis.</p></tp:treatment-sec><tp:treatment-sec sec-type="Molecular data" id="SECID0ESBBG"><title>Molecular data.</title><p>Partial <abbrev xmlns:xlink="http://www.w3.org/1999/xlink" xlink:title="c oxidase subunit I" id="ABBRID0EYBBG" xlink:type="simple">COI</abbrev> sequences were obtained from two Korean specimens (<named-content xmlns:xlink="http://www.w3.org/1999/xlink" content-type="dwc:institutional_code" xlink:title="National Institute of Biological Resources" xlink:href="http://grbio.org/institution/national-institute-biological-resources-0" xlink:type="simple">NIBR</named-content> deposit numbers, NIBRGR0000649741, NIBRGR0000649742; GenBank accession numbers, <ext-link xmlns:xlink="http://www.w3.org/1999/xlink" ext-link-type="gen" xlink:href="ON898535" xlink:type="simple">ON898535</ext-link>, <ext-link xmlns:xlink="http://www.w3.org/1999/xlink" ext-link-type="gen" xlink:href="ON898536" xlink:type="simple">ON898536</ext-link>).</p></tp:treatment-sec><tp:treatment-sec><!--Section generated to contain objects referenced in tp:taxon-treatment.--><fig id="F5" position="float" orientation="portrait"><object-id xmlns:xlink="http://www.w3.org/1999/xlink" content-type="doi" xlink:type="simple">10.3897/zookeys.1141.91147.figure5</object-id><object-id xmlns:xlink="http://www.w3.org/1999/xlink" content-type="arpha" xlink:type="simple">42F8152A-AC02-5A57-A76D-64A18FD93891</object-id><label>Figure 5.</label><caption><p>Line drawing of cephalodellid rotifers <bold>A</bold><italic><tp:taxon-name><tp:taxon-name-part taxon-name-part-type="genus" reg="Cephalodella">Cephalodella</tp:taxon-name-part><tp:taxon-name-part taxon-name-part-type="species" reg="tinca">tinca</tp:taxon-name-part></tp:taxon-name></italic> Wulfert, 1937 <bold>B</bold><italic><tp:taxon-name><tp:taxon-name-part taxon-name-part-type="genus" reg="Cephalodella">C.</tp:taxon-name-part><tp:taxon-name-part taxon-name-part-type="species" reg="gracilis">gracilis</tp:taxon-name-part></tp:taxon-name></italic> (Ehrenberg, 1830) <bold>C</bold><italic><tp:taxon-name><tp:taxon-name-part taxon-name-part-type="genus" reg="Cephalodella">C.</tp:taxon-name-part><tp:taxon-name-part taxon-name-part-type="species" reg="auriculata">auriculata</tp:taxon-name-part></tp:taxon-name></italic> (Müller, 1773) <bold>D</bold><italic><tp:taxon-name><tp:taxon-name-part taxon-name-part-type="genus" reg="Cephalodella">C.</tp:taxon-name-part><tp:taxon-name-part taxon-name-part-type="species" reg="catellina">catellina</tp:taxon-name-part></tp:taxon-name></italic> (Müller, 1786). Scale bars: 50 μm.</p></caption><graphic xmlns:xlink="http://www.w3.org/1999/xlink" xlink:href="zookeys-1141-185_article-91147__-g005.jpg" position="float" orientation="portrait" xlink:type="simple" id="oo_799252.jpg"><uri content-type="original_file" xlink:type="simple">https://binary.pensoft.net/fig/799252</uri></graphic></fig><fig id="F6" position="float" orientation="portrait"><object-id xmlns:xlink="http://www.w3.org/1999/xlink" content-type="doi" xlink:type="simple">10.3897/zookeys.1141.91147.figure6</object-id><object-id xmlns:xlink="http://www.w3.org/1999/xlink" content-type="arpha" xlink:type="simple">28F18DFD-392F-57FE-9D18-C53A87D36C2F</object-id><label>Figure 6.</label><caption><p><abbrev xmlns:xlink="http://www.w3.org/1999/xlink" xlink:title="scanning electron microscope" id="ABBRID0EVZAG" xlink:type="simple">SEM</abbrev> image of the trophi of cephalodellid rotifers <bold>A</bold><italic><tp:taxon-name><tp:taxon-name-part taxon-name-part-type="genus" reg="Cephalodella">Cephalodella</tp:taxon-name-part><tp:taxon-name-part taxon-name-part-type="species" reg="auriculata">auriculata</tp:taxon-name-part></tp:taxon-name></italic> (Müller, 1773) <bold>B</bold><italic><tp:taxon-name><tp:taxon-name-part taxon-name-part-type="genus" reg="Cephalodella">C.</tp:taxon-name-part><tp:taxon-name-part taxon-name-part-type="species" reg="gracilis">gracilis</tp:taxon-name-part></tp:taxon-name></italic> (Ehrenberg, 1830) <bold>C</bold><italic><tp:taxon-name><tp:taxon-name-part taxon-name-part-type="genus" reg="Cephalodella">C.</tp:taxon-name-part><tp:taxon-name-part taxon-name-part-type="species" reg="catellina">catellina</tp:taxon-name-part></tp:taxon-name></italic> (Müller, 1786) <bold>D</bold><italic><tp:taxon-name><tp:taxon-name-part taxon-name-part-type="genus" reg="Cephalodella">C.</tp:taxon-name-part><tp:taxon-name-part taxon-name-part-type="species" reg="tinca">tinca</tp:taxon-name-part></tp:taxon-name></italic> Wulfert, 1937. Scale bars: 10 μm.</p></caption><graphic xmlns:xlink="http://www.w3.org/1999/xlink" xlink:href="zookeys-1141-185_article-91147__-g006.jpg" position="float" orientation="portrait" xlink:type="simple" id="oo_799253.jpg"><uri content-type="original_file" xlink:type="simple">https://binary.pensoft.net/fig/799253</uri></graphic></fig></tp:treatment-sec><ref-list><ref id="B9"><mixed-citation xmlns:xlink="http://www.w3.org/1999/xlink" xlink:type="simple"><person-group><name name-style="western"><surname>Jersabek</surname><given-names>CD</given-names></name><name name-style="western"><surname>Segers</surname><given-names>H</given-names></name><name name-style="western"><surname>Dingmann</surname><given-names>BJ</given-names></name></person-group> (<year>2003</year>) The Frank J. Myers <tp:taxon-name><tp:taxon-name-part taxon-name-part-type="phylum">Rotifera</tp:taxon-name-part></tp:taxon-name> collection. The whole collection in digital images. (CD-ROM). The Academy of Natural Sciences of Philadelphia, Special Publication 20.</mixed-citation></ref></ref-list></tp:taxon-treatment>
