# Supplementary material for: ﻿A new species of the genus Cephalodella (Rotifera, Monogononta) from Korea, with reports of four additional cephalodellid species
Source: Zookeys. 2023 Jan 23;1141:185–99. doi: 10.3897/zookeys.1141.91147 (PMC10208814; doi:10.3897/zookeys.1141.91147)
Supplement: XML Treatment for Cephalodella tinca [file zookeys.1141.91147-treatment5.xml]

<!DOCTYPE tp:taxon-treatment
  PUBLIC "-//TaxonX//DTD Taxonomic Treatment Publishing DTD v0 20100105//EN" "tax-treatment-NSO.dtd">
<tp:taxon-treatment xmlns:tp="http://www.plazi.org/taxpub"><tp:treatment-meta><kwd-group><label>Taxon classification</label><kwd>
                  <named-content content-type="kingdom">Animalia</named-content>
                </kwd><kwd>
                  <named-content content-type="order">Ploima</named-content>
                </kwd><kwd>
                  <named-content content-type="family">Notommatidae</named-content>
                </kwd></kwd-group><mixed-citation publication-type="journal"><person-group><name><surname>Yang</surname><given-names>Hee-Min</given-names></name><name><surname>Min</surname><given-names>Gi-Sik</given-names></name></person-group><article-title>﻿A new species of the genus <italic><tp:taxon-name><tp:taxon-name-part taxon-name-part-type="genus" reg="Cephalodella">Cephalodella</tp:taxon-name-part></tp:taxon-name></italic> (<tp:taxon-name><tp:taxon-name-part taxon-name-part-type="phylum">Rotifera</tp:taxon-name-part></tp:taxon-name>, <tp:taxon-name><tp:taxon-name-part taxon-name-part-type="subclass">Monogononta</tp:taxon-name-part></tp:taxon-name>) from Korea, with reports of four additional cephalodellid species</article-title><source>Zookeys</source><day>23</day><month>01</month><year>2023</year><volume>1141</volume><fpage>185</fpage><lpage>199</lpage><pub-id pub-id-type="doi">10.3897/zookeys.1141.91147</pub-id></mixed-citation></tp:treatment-meta><tp:nomenclature><label>﻿</label><tp:taxon-name>
                <object-id xmlns:xlink="http://www.w3.org/1999/xlink" content-type="arpha" xlink:type="simple">189774A0-AD2F-50E3-9B4E-E7072F9ADDE3</object-id>
                <tp:taxon-name-part taxon-name-part-type="genus" reg="Cephalodella">Cephalodella</tp:taxon-name-part>
                <tp:taxon-name-part taxon-name-part-type="species" reg="tinca">tinca</tp:taxon-name-part>
              </tp:taxon-name><tp:taxon-authority>Wulfert, 1937</tp:taxon-authority></tp:nomenclature><tp:treatment-sec sec-type="material" id="SECID0EEDBG"><title>Material examined.</title><p>Soil from Yeoju-si, Gyeonggi-do, Republic of Korea (<named-content xmlns:xlink="http://www.w3.org/1999/xlink" content-type="dwc:verbatimCoordinates" xlink:type="simple"><named-content content-type="geo-json" specific-use="{&#34;type&#34;:&#34;Point&#34;,&#34;coordinates&#34;:[127.684450,37.308050]}" id="NCID0ENDBG" xlink:type="simple">37°18.483'N, 127°41.067'E</named-content></named-content>), 26 Sep. 2019, Kyu-Seok Chae leg. NIBRIV0000895434, 1 female, glycerol permanent slide.</p></tp:treatment-sec><tp:treatment-sec sec-type="remarks" id="SECID0ESDBG"><title>Remarks.</title><p>The body was 200–220 μm long, elongated, and laterally compressed (Fig. <xref ref-type="fig" rid="F5">5A</xref>). The dorsal and ventral margins were slightly bulbous in the lateral view. The lorica was flexible and transparent. The head was large, approximately one-fourth of the total length, and clearly distinguished from the body by the neck fold. The tail was rounded and as long as the foot. The toes were equal in length, slightly curved dorsally, and approximately one-fourth of the total length. A pair of red eyes was located at the front of the head. The mastax was large and had a salivary gland. The gastric glands were round and contained several granules. The vitellarium was large and had eight nuclei. The trophi was virgate type D, and symmetrical (Fig. <xref ref-type="fig" rid="F6">6D</xref>). The fulcrum was straight and slightly spatulated at the posterior end. The manubrium was thick and had basal lamellae. The tip of the manubrium expanded and curved inward. The uncus had one large tooth.</p><fig id="F7" position="float" orientation="portrait"><object-id xmlns:xlink="http://www.w3.org/1999/xlink" content-type="doi" xlink:type="simple">10.3897/zookeys.1141.91147.figure7</object-id><object-id xmlns:xlink="http://www.w3.org/1999/xlink" content-type="arpha" xlink:type="simple">B5BD809F-1D3C-5B1C-BF34-699BD6B88D4A</object-id><label>Figure 7.</label><caption><p>Maximum-likelihood (<abbrev xmlns:xlink="http://www.w3.org/1999/xlink" xlink:title="maximum-likelihood" id="ABBRID0EIEBG" xlink:type="simple">ML</abbrev>) phylogenetic tree based on <abbrev xmlns:xlink="http://www.w3.org/1999/xlink" xlink:title="c oxidase subunit I" id="ABBRID0EMEBG" xlink:type="simple">COI</abbrev> sequences. Numbers on nodes indicate bootstrap value (BV). Only BV over 50% are shown. Scale bar indicates number of nucleotides substitutions per site.</p></caption><graphic xmlns:xlink="http://www.w3.org/1999/xlink" xlink:href="zookeys-1141-185_article-91147__-g007.jpg" position="float" orientation="portrait" xlink:type="simple" id="oo_799254.jpg"><uri content-type="original_file" xlink:type="simple">https://binary.pensoft.net/fig/799254</uri></graphic></fig><p>Morphological characteristics of Korean <italic><tp:taxon-name><tp:taxon-name-part taxon-name-part-type="genus" reg="Cephalodella">C.</tp:taxon-name-part><tp:taxon-name-part taxon-name-part-type="species" reg="tinca">tinca</tp:taxon-name-part></tp:taxon-name></italic> specimens corresponded well to the original description except for the size of body length. The body length of the Korean specimen was 200–220 μm, which was slightly smaller than the original description (260–280 μm) (<xref ref-type="bibr" rid="B28">Wulfert 1937</xref>).</p></tp:treatment-sec><tp:treatment-sec sec-type="Molecular data" id="SECID0EGFBG"><title>Molecular data.</title><p>Partial <abbrev xmlns:xlink="http://www.w3.org/1999/xlink" xlink:title="c oxidase subunit I" id="ABBRID0EMFBG" xlink:type="simple">COI</abbrev> sequence was obtained from one Korean specimen (<named-content xmlns:xlink="http://www.w3.org/1999/xlink" content-type="dwc:institutional_code" xlink:title="National Institute of Biological Resources" xlink:href="http://grbio.org/institution/national-institute-biological-resources-0" xlink:type="simple">NIBR</named-content> deposit number, NIBRGR0000649740; GenBank accession number, <ext-link xmlns:xlink="http://www.w3.org/1999/xlink" ext-link-type="gen" xlink:href="ON898534" xlink:type="simple">ON898534</ext-link>).</p></tp:treatment-sec><tp:treatment-sec><!--Section generated to contain objects referenced in tp:taxon-treatment.--><fig id="F5" position="float" orientation="portrait"><object-id xmlns:xlink="http://www.w3.org/1999/xlink" content-type="doi" xlink:type="simple">10.3897/zookeys.1141.91147.figure5</object-id><object-id xmlns:xlink="http://www.w3.org/1999/xlink" content-type="arpha" xlink:type="simple">42F8152A-AC02-5A57-A76D-64A18FD93891</object-id><label>Figure 5.</label><caption><p>Line drawing of cephalodellid rotifers <bold>A</bold><italic><tp:taxon-name><tp:taxon-name-part taxon-name-part-type="genus" reg="Cephalodella">Cephalodella</tp:taxon-name-part><tp:taxon-name-part taxon-name-part-type="species" reg="tinca">tinca</tp:taxon-name-part></tp:taxon-name></italic> Wulfert, 1937 <bold>B</bold><italic><tp:taxon-name><tp:taxon-name-part taxon-name-part-type="genus" reg="Cephalodella">C.</tp:taxon-name-part><tp:taxon-name-part taxon-name-part-type="species" reg="gracilis">gracilis</tp:taxon-name-part></tp:taxon-name></italic> (Ehrenberg, 1830) <bold>C</bold><italic><tp:taxon-name><tp:taxon-name-part taxon-name-part-type="genus" reg="Cephalodella">C.</tp:taxon-name-part><tp:taxon-name-part taxon-name-part-type="species" reg="auriculata">auriculata</tp:taxon-name-part></tp:taxon-name></italic> (Müller, 1773) <bold>D</bold><italic><tp:taxon-name><tp:taxon-name-part taxon-name-part-type="genus" reg="Cephalodella">C.</tp:taxon-name-part><tp:taxon-name-part taxon-name-part-type="species" reg="catellina">catellina</tp:taxon-name-part></tp:taxon-name></italic> (Müller, 1786). Scale bars: 50 μm.</p></caption><graphic xmlns:xlink="http://www.w3.org/1999/xlink" xlink:href="zookeys-1141-185_article-91147__-g005.jpg" position="float" orientation="portrait" xlink:type="simple" id="oo_799252.jpg"><uri content-type="original_file" xlink:type="simple">https://binary.pensoft.net/fig/799252</uri></graphic></fig><fig id="F6" position="float" orientation="portrait"><object-id xmlns:xlink="http://www.w3.org/1999/xlink" content-type="doi" xlink:type="simple">10.3897/zookeys.1141.91147.figure6</object-id><object-id xmlns:xlink="http://www.w3.org/1999/xlink" content-type="arpha" xlink:type="simple">28F18DFD-392F-57FE-9D18-C53A87D36C2F</object-id><label>Figure 6.</label><caption><p><abbrev xmlns:xlink="http://www.w3.org/1999/xlink" xlink:title="scanning electron microscope" id="ABBRID0EVZAG" xlink:type="simple">SEM</abbrev> image of the trophi of cephalodellid rotifers <bold>A</bold><italic><tp:taxon-name><tp:taxon-name-part taxon-name-part-type="genus" reg="Cephalodella">Cephalodella</tp:taxon-name-part><tp:taxon-name-part taxon-name-part-type="species" reg="auriculata">auriculata</tp:taxon-name-part></tp:taxon-name></italic> (Müller, 1773) <bold>B</bold><italic><tp:taxon-name><tp:taxon-name-part taxon-name-part-type="genus" reg="Cephalodella">C.</tp:taxon-name-part><tp:taxon-name-part taxon-name-part-type="species" reg="gracilis">gracilis</tp:taxon-name-part></tp:taxon-name></italic> (Ehrenberg, 1830) <bold>C</bold><italic><tp:taxon-name><tp:taxon-name-part taxon-name-part-type="genus" reg="Cephalodella">C.</tp:taxon-name-part><tp:taxon-name-part taxon-name-part-type="species" reg="catellina">catellina</tp:taxon-name-part></tp:taxon-name></italic> (Müller, 1786) <bold>D</bold><italic><tp:taxon-name><tp:taxon-name-part taxon-name-part-type="genus" reg="Cephalodella">C.</tp:taxon-name-part><tp:taxon-name-part taxon-name-part-type="species" reg="tinca">tinca</tp:taxon-name-part></tp:taxon-name></italic> Wulfert, 1937. Scale bars: 10 μm.</p></caption><graphic xmlns:xlink="http://www.w3.org/1999/xlink" xlink:href="zookeys-1141-185_article-91147__-g006.jpg" position="float" orientation="portrait" xlink:type="simple" id="oo_799253.jpg"><uri content-type="original_file" xlink:type="simple">https://binary.pensoft.net/fig/799253</uri></graphic></fig></tp:treatment-sec><ref-list><ref id="B28"><mixed-citation xmlns:xlink="http://www.w3.org/1999/xlink" xlink:type="simple"><person-group><name name-style="western"><surname>Wulfert</surname><given-names>K</given-names></name></person-group> (<year>1937</year>) <article-title>Beiträge zur Kenntnis der Rädertierfauna Deutschlands. Teil III.</article-title><source>Archiv für Hydrobiologie</source><volume>31</volume>: <fpage>592</fpage>–<lpage>635</lpage>.</mixed-citation></ref></ref-list></tp:taxon-treatment>
